# Supplementary material for: Microarray-based selection of a serum biomarker panel that can discriminate between latent and active pulmonary TB
Source: Sci Rep. 2021 Jul 15;11:14516. doi: 10.1038/s41598-021-93893-3 (PMC8282789; doi:10.1038/s41598-021-93893-3)
Supplement: Supplementary file 2 — Supplementary Tables. [file 41598_2021_93893_MOESM2_ESM.xlsx]

## Sheet: Table S1
Table S1. Anti-IgG profiles in the ATB-vs-LTBI comparison
	Candidate biomarker
Up = level higher in ATB than in LTBI; Non = No change
Protein_ID	AUC	Cutoff	Specificity	Sensitivity	Discriminant ability	ATB(Mean±SEM)	LTBI(Mean±SEM)	Ratio	P-value	Class
Rv0934	0.734927	1.59397	97.2973	46.1538	43.4511	3.43±4.11	1.3±0.18	2.62737	0.000561098	Up
Rv1827	0.559771	10.3303	97.2973	17.3077	14.605	15.17±33.47	4.09±4.06	3.71334	0.0230053	Up
Rv1860	0.655405	101.187	100	25	25	66.73±96.33	19.51±24.41	3.42006	0.00139397	Up
Rv2236c	0.70842	1.89714	97.2973	28.1635	26.1435	5.13±11.7	1.21±0.22	4.22076	0.020662	Up
Rv3248c	0.680353	23.154	94.5946	25	36.0187	20.93±35.21	7.36±9.05	2.84574	0.0107322	Up
Rv3413c	0.629418	6.60574	97.2973	26.9231	24.2204	9.04±16.11	2.91±2.39	3.10979	0.00982112	Up
Rv3803c	0.673597	2.26661	94.5946	38.4615	33.0561	4.23±7.91	1.76±0.55	2.41046	0.0301271	Up
Rv3881c	0.633576	5.72948	97.2973	23.0769	20.3742	11.58±23.72	1.61±1.02	7.17219	0.00419992	Up
mt0066.1	0.571726	1.75521	91.8919	38.4615	30.3534	1.81±0.83	1.52±0.23	1.18933	0.0214948	Non
MT1488	0.537422	1.94415	81.0811	34.6154	15.6965	1.91±0.97	1.69±0.4	1.13038	0.1512	Non
mt2420	0.580561	1.56669	48.6486	71.1538	19.8025	2.13±1.07	1.77±0.45	1.20699	0.0320386	Up
mt3437.1	0.577443	2.26578	78.3784	46.1538	24.5322	2.65±1.7	2.1±0.73	1.26382	0.0413896	Up
Rv0002	0.469335	1.62791	100	13.4615	13.4615	3.73±3.65	2.86±0.98	1.30418	0.110235	Non
Rv0009	0.594595	7.52648	86.4865	34.6154	21.1019	8.69±12.67	4.72±3.51	1.8412	0.0375774	Up
Rv0012	0.572765	1.53997	83.7838	34.6154	18.3992	1.61±0.65	1.4±0.25	1.15053	0.0383472	Non
Rv0015c	0.586798	1.31547	56.7568	67.3077	24.0644	1.51±0.49	1.36±0.19	1.10544	0.060492	Non
Rv0019c	0.556653	2.44372	86.4865	32.6923	19.1788	2.35±1.22	2±0.67	1.17432	0.0908046	Non
Rv0040c	0.580561	2.46639	59.4595	59.6154	19.0748	3.86±3.68	2.69±1.05	1.43181	0.0366114	Up
Rv0054	0.559771	2.52601	81.0811	34.6154	15.6965	3.84±7.81	2.12±1.04	1.81187	0.126271	Non
Rv0062	0.557173	1.38123	59.4595	59.6154	19.0748	1.57±0.54	1.46±0.33	1.07929	0.218067	Non
Rv0063	0.639293	2.14173	97.2973	32.6923	29.9896	2.25±1.37	1.62±0.74	1.38813	0.007203	Up
Rv0064	0.617983	2.30299	59.4595	71.1538	30.6133	16.43±42.28	9.6±23.71	1.7123	0.339608	Non
Rv0066	0.495322	1.04573	91.8919	21.1538	13.0457	1.23±0.32	1.19±0.25	1.03399	0.509119	Non
Rv0075	0.555613	1.34091	56.7568	63.4615	20.2183	1.53±0.52	1.42±0.29	1.07694	0.216157	Non
Rv0116c	0.555094	2.16557	97.2973	25	22.2973	2.02±0.98	1.7±0.34	1.18661	0.0366305	Non
Rv0125	0.526507	1.54451	97.2973	15.3846	12.6819	1.3±0.34	1.24±0.21	1.05278	0.26795	Non
Rv0129c	0.566528	1.40475	59.4595	59.6154	19.0748	1.7±0.72	1.47±0.26	1.154	0.0437897	Non
Rv0140	0.632017	1.89719	62.1622	67.3077	29.4699	4.18±5.56	2.32±1.37	1.80329	0.025244	Up
Rv0164	0.553015	2.13562	64.8649	50	14.8649	2.43±1.28	2.05±0.63	1.18272	0.075202	Non
Rv0170	0.597193	1.13229	51.3514	73.0769	24.4283	1.25±0.26	1.18±0.14	1.06232	0.098237	Non
Rv0172	0.512994	1.17068	51.3514	59.6154	10.9667	1.22±0.29	1.2±0.26	1.01703	0.733429	Non
Rv0173	0.587838	1.21749	48.6486	71.1538	19.8025	1.44±0.49	1.3±0.19	1.11078	0.0605574	Non
Rv0174	0.565489	1.17974	32.4324	92.3077	24.7401	2.7±4.66	1.8±1.06	1.50093	0.187835	Non
Rv0192	0.474532	1.07537	97.2973	9.61538	6.91268	1.41±0.46	1.47±0.83	0.960225	0.704025	Non
Rv0203	0.596154	2.79753	100	21.1538	21.1538	2.29±1.47	1.73±0.42	1.32387	0.0121329	Up
Rv0211	0.522869	1.05567	83.7838	32.6923	16.4761	1.21±0.32	1.19±0.25	1.02136	0.677379	Non
Rv0219	0.621622	1.09284	51.3514	75	26.3514	1.28±0.34	1.17±0.16	1.09694	0.0416264	Non
Rv0237	0.540021	1.94489	81.0811	32.6923	13.7734	1.9±0.93	1.71±0.42	1.10929	0.209987	Non
Rv0242c	0.585239	2.45943	54.0541	73.0769	27.131	6.35±8.5	4.93±5.73	1.28818	0.354762	Non
Rv0244c	0.6658	2.68086	86.4865	48.0769	34.5634	3.08±1.94	2.11±0.96	1.46231	0.00274389	Up
Rv0265c	0.599272	1.34284	40.5405	80.7692	21.3098	1.77±0.91	1.47±0.25	1.20854	0.025859	Up
Rv0283	0.505717	1.19637	72.973	42.3077	15.2807	1.22±0.26	1.2±0.27	1.01674	0.727271	Non
Rv0285	0.609667	1.977	59.4595	67.3077	26.7672	3.02±2.15	2.29±1.44	1.31992	0.0603148	Non
Rv0287	0.587318	1.18451	51.3514	71.1538	22.5052	1.34±0.32	1.24±0.19	1.08427	0.0605838	Non
Rv0291	0.534823	1.90314	91.8919	25	16.8919	1.85±0.89	1.57±0.25	1.17745	0.0376233	Non
Rv0309	0.460499	1.12645	100	5.76923	5.76923	2.07±1.95	1.64±0.53	1.26138	0.140091	Non
Rv0315	0.49948	2.10375	64.8649	46.1538	11.0187	2.98±2.39	2.47±0.88	1.203	0.173873	Non
Rv0340	0.559771	2.35814	54.0541	65.3846	19.4387	4.34±3.4	3.89±3.71	1.11547	0.567052	Non
Rv0350	0.615904	2.4946	56.7568	71.1538	27.9106	17.57±44.75	10.48±25.3	1.67747	0.350068	Non
Rv0363c	0.580042	1.10714	37.8378	80.7692	18.6071	1.22±0.17	1.18±0.14	1.03501	0.216271	Non
Rv0398c	0.60499	1.55826	54.0541	69.2308	23.2848	2.09±1.19	1.63±0.3	1.28116	0.0105075	Up
Rv0402c	0.537422	1.21301	67.5676	53.8462	21.4137	1.27±0.22	1.23±0.16	1.03356	0.316229	Non
Rv0408	0.58264	2.45568	67.5676	53.8462	21.4137	4.06±4.63	3.13±3.92	1.29618	0.316454	Non
Rv0411c	0.553534	1.52075	94.5946	21.1538	15.7484	1.36±0.25	1.29±0.16	1.05026	0.13858	Non
Rv0436c	0.544179	1.51334	97.2973	21.1538	18.4511	1.4±0.38	1.3±0.22	1.07818	0.119831	Non
Rv0446c	0.535863	1.25484	64.8649	51.9231	16.7879	1.37±0.39	1.28±0.23	1.0702	0.181908	Non
Rv0453	0.472453	1.14746	67.5676	40.3846	7.95218	1.29±0.3	1.23±0.17	1.05324	0.19909	Non
Rv0455c	0.616944	1.15649	64.8649	61.5385	26.4033	1.31±0.5	1.16±0.13	1.12647	0.0481729	Non
Rv0462	0.508836	1.68703	100	11.5385	11.5385	5.71±8.07	4.93±4.89	1.15875	0.575654	Non
Rv0472c	0.553015	1.18063	56.7568	57.6923	14.4491	1.24±0.18	1.19±0.11	1.0397	0.132009	Non
Rv0477	0.568087	1.20227	54.0541	67.3077	21.3617	1.39±0.49	1.28±0.19	1.08919	0.139154	Non
Rv0490	0.534304	1.3709	32.4324	82.6923	15.1247	1.89±1.05	1.73±0.68	1.08941	0.404331	Non
Rv0501	0.569127	1.31199	72.973	48.0769	21.0499	1.4±0.47	1.28±0.17	1.09845	0.0854587	Non
Rv0506	0.575364	1.92973	78.3784	42.3077	20.6861	2.17±1.48	1.74±0.49	1.24657	0.0578283	Non
Rv0526	0.548337	1.07636	83.7838	30.7692	14.553	1.19±0.21	1.18±0.17	1.00238	0.94455	Non
Rv0559c	0.581601	1.21274	59.4595	61.5385	20.9979	1.35±0.38	1.23±0.18	1.1025	0.0418593	Non
Rv0563	0.510395	1.26093	45.9459	63.4615	9.40748	1.42±0.38	1.37±0.27	1.03428	0.499791	Non
Rv0583c	0.564449	1.49039	91.8919	28.8462	20.738	1.6±1.28	1.31±0.24	1.21688	0.127876	Non
Rv0631c	0.683472	1.45688	81.0811	57.6923	38.7734	2.21±2.61	1.4±0.41	1.57256	0.0355118	Up
Rv0674	0.596154	1.43172	86.4865	36.5385	23.0249	1.44±0.41	1.3±0.21	1.10547	0.0453238	Non
Rv0677c	0.590437	1.45757	67.5676	51.9231	19.4906	1.7±0.8	1.48±0.36	1.14861	0.087833	Non
Rv0680c	0.615385	1.64016	62.1622	61.5385	23.7006	2.06±1.01	1.64±0.28	1.2532	0.00717768	Up
Rv0732	0.536902	1.33865	70.2703	46.1538	16.4241	1.43±0.39	1.33±0.14	1.0757	0.0974766	Non
Rv0774c	0.56289	2.45212	94.5946	21.1538	15.7484	2.07±1.11	1.75±0.67	1.18101	0.100111	Non
Rv0787	0.553534	1.57333	40.5405	75	15.5405	2.92±4.1	2.18±1.15	1.33967	0.226362	Non
Rv0835	0.480249	1.3263	86.4865	25	11.4865	1.61±0.45	1.53±0.26	1.0546	0.278965	Non
Rv0838	0.588358	2.82045	59.4595	59.6154	19.0748	5.1±5.83	3.44±2.36	1.48285	0.0707806	Non
Rv0843	0.558212	1.59245	75.6757	42.3077	17.9834	1.84±0.9	1.61±0.55	1.14244	0.144049	Non
Rv0851c	0.518191	1.14958	86.4865	23.0769	9.56341	1.39±0.33	1.38±0.28	1.01091	0.817498	Non
Rv0867c	0.519231	2.59755	81.0811	36.5385	17.6195	3.05±2.8	3.56±4.91	0.856689	0.576521	Non
Rv0876c	0.585239	1.1956	56.7568	63.4615	20.2183	1.29±0.29	1.21±0.11	1.06497	0.0811339	Non
Rv0884c	0.626299	1.13851	59.4595	69.2308	28.6902	1.25±0.24	1.16±0.11	1.07162	0.0319067	Non
Rv0928	0.598233	1.15654	51.3514	69.2308	20.5821	1.31±0.27	1.22±0.16	1.07533	0.0515554	Non
Rv0932c	0.633056	1.34196	59.4595	69.2308	28.6902	2.75±5.72	1.41±0.31	1.94857	0.100807	Non
Rv0982	0.609667	1.64265	83.7838	44.2308	28.0146	1.91±0.96	1.52±0.28	1.25566	0.0084463	Up
Rv0996	0.60395	2.38544	97.2973	26.9231	24.2204	2.11±1.35	1.58±0.43	1.33751	0.0103636	Up
Rv0999	0.659563	2.80322	70.2703	63.4615	33.7318	4.53±4.33	2.49±0.67	1.82269	0.0016351	Up
Rv1037	0.610187	1.94689	89.1892	42.3077	31.4969	2.06±1.12	1.6±0.31	1.28295	0.00816705	Up
Rv1038c	0.585239	1.35211	78.3784	46.1538	24.5322	1.42±0.29	1.31±0.13	1.08123	0.0236037	Non
Rv1050	0.533264	1.51419	89.1892	30.7692	19.9584	1.44±0.36	1.36±0.25	1.05778	0.236941	Non
Rv1074c	0.590956	1.23238	78.3784	46.1538	24.5322	1.28±0.28	1.2±0.16	1.07093	0.0796526	Non
Rv1075c	0.560291	1.19503	56.7568	59.6154	16.3721	1.32±0.31	1.25±0.2	1.06054	0.171615	Non
Rv1077	0.547297	1.40496	59.4595	55.7692	15.2287	1.63±0.72	1.57±0.39	1.03754	0.624788	Non
Rv1098c	0.508836	7.82905	64.8649	51.9231	16.7879	14.94±24.57	13.96±15.72	1.06972	0.822454	Non
Rv1158c	0.49948	1.18557	75.6757	38.4615	14.1372	1.2±0.24	1.17±0.2	1.02043	0.611901	Non
Rv1161	0.465177	1.32109	91.8919	19.2308	11.1227	1.94±0.92	1.62±0.27	1.19432	0.0242873	Non
Rv1166	0.481289	1.46587	97.2973	15.3846	12.6819	1.25±0.33	1.21±0.27	1.02955	0.580522	Non
Rv1174c	0.588877	1.52896	89.1892	34.6154	23.8046	1.56±0.64	1.34±0.22	1.16567	0.0265659	Non
Rv1183	0.552495	3.09205	64.8649	50	14.8649	4±3.01	3.36±2.12	1.18844	0.252254	Non
Rv1186c	0.588358	1.55002	91.8919	30.7692	22.6611	1.47±0.38	1.35±0.2	1.0927	0.0503272	Non
Rv1197	0.586798	1.28152	67.5676	55.7692	23.3368	1.41±0.4	1.29±0.23	1.09917	0.0607542	Non
Rv1198	0.627339	1.87142	83.7838	40.3846	24.1684	2.05±1.22	1.57±0.37	1.30683	0.00984391	Up
Rv1252c	0.576923	1.54658	51.3514	71.1538	22.5052	2.02±1.02	1.71±0.42	1.18077	0.0550477	Non
Rv1269c	0.58368	1.1281	54.0541	67.3077	21.3617	1.26±0.27	1.17±0.12	1.07743	0.0358233	Non
Rv1270c	0.60343	2.06437	62.1622	63.4615	25.6237	6.71±16.56	2.61±1.61	2.57123	0.0850055	Non
Rv1310	0.512474	4.04391	29.7297	80.7692	10.499	3.55±2.56	3.57±2.12	0.995045	0.972102	Non
Rv1323	0.50104	1.1309	94.5946	13.4615	8.05613	1.44±0.39	1.38±0.25	1.04006	0.423088	Non
Rv1352	0.598233	1.5226	91.8919	30.7692	22.6611	1.53±0.53	1.32±0.19	1.15373	0.0146825	Non
Rv1371	0.512994	1.62398	64.8649	48.0769	12.9418	1.72±0.55	1.63±0.34	1.05652	0.338261	Non
Rv1382	0.580561	1.25615	40.5405	80.7692	21.3098	1.72±1.07	1.45±0.34	1.18255	0.101269	Non
Rv1386	0.54158	3.60934	86.4865	34.6154	21.1019	3.93±4.2	3.48±4.36	1.12757	0.636214	Non
Rv1415	0.494283	1.37219	97.2973	9.61538	6.91268	4.32±11.95	2.71±1.55	1.59235	0.346484	Non
Rv1419	0.563929	2.09431	64.8649	61.5385	26.4033	4.15±4.82	3.22±2.86	1.28914	0.263082	Non
Rv1435c	0.476611	1.35303	78.3784	28.8462	7.22453	1.77±0.7	1.58±0.32	1.12068	0.0906666	Non
Rv1436	0.559252	1.22364	89.1892	30.7692	19.9584	1.19±0.15	1.15±0.1	1.03032	0.1908	Non
Rv1437	0.588358	1.7134	86.4865	44.2308	30.7173	1.72±0.81	1.4±0.3	1.23134	0.010733	Up
Rv1438	0.5421	4.73477	59.4595	57.6923	17.1518	7.87±8.78	5.63±3.72	1.39818	0.107939	Non
Rv1448c	0.658004	1.44765	94.5946	36.5385	31.1331	1.56±0.93	1.25±0.23	1.25329	0.0237987	Up
Rv1449c	0.530665	3.00471	48.6486	67.3077	15.9563	10.69±33.38	11.94±28.67	0.895189	0.851953	Non
Rv1454c	0.569127	2.14293	75.6757	42.3077	17.9834	2.82±2.37	2.29±1.9	1.23225	0.249789	Non
Rv1475c	0.534304	2.35486	48.6486	63.4615	12.1102	4.22±4.69	3.28±2.24	1.28506	0.219799	Non
Rv1477	0.485967	1.78073	78.3784	34.6154	12.9938	1.69±0.53	1.72±0.62	0.984231	0.832632	Non
Rv1498a	0.60447	4.21175	83.7838	42.3077	26.0915	4.58±3.78	3.05±1.2	1.5025	0.00861797	Up
Rv1541c	0.548337	1.43269	54.0541	59.6154	13.6694	1.74±0.8	1.53±0.3	1.13766	0.0910093	Non
Rv1729c	0.516632	1.27305	97.2973	15.3846	12.6819	1.82±0.77	1.85±1.08	0.984947	0.895523	Non
Rv1759c	0.551975	1.07778	40.5405	80.7692	21.3098	1.15±0.12	1.13±0.08	1.01781	0.350726	Non
Rv1784	0.585759	1.82248	62.1622	55.7692	17.9314	2.33±1.4	2.03±1.58	1.14477	0.372229	Non
Rv1793	0.601351	1.81214	70.2703	53.8462	24.1164	2.2±1.4	1.7±0.48	1.29711	0.0204078	Up
Rv1804c	0.568607	1.26481	45.9459	69.2308	15.1767	1.64±0.87	1.4±0.31	1.1757	0.0686621	Non
Rv1810	0.651247	1.33255	94.5946	36.5385	31.1331	1.34±0.37	1.19±0.13	1.13007	0.00720002	Non
Rv1812c	0.612266	1.98964	94.5946	30.7692	25.3638	1.93±0.83	1.62±0.71	1.19021	0.0670781	Non
Rv1815	0.591996	2.35165	83.7838	44.2308	28.0146	2.53±1.9	1.95±0.43	1.30075	0.0376074	Up
Rv1833c	0.545218	2.23054	94.5946	23.0769	17.6715	1.86±1.1	1.77±1.44	1.05553	0.731876	Non
Rv1837c	0.573285	1.38141	64.8649	53.8462	18.711	1.62±0.66	1.43±0.37	1.13475	0.0857628	Non
Rv1845c	0.526507	1.42372	97.2973	17.3077	14.605	1.25±0.2	1.21±0.16	1.02778	0.38228	Non
Rv1869c	0.531185	3.31439	97.2973	21.1538	18.4511	3.31±3.22	2.31±0.71	1.43411	0.0359647	Up
Rv1876	0.511435	22.3536	89.1892	21.1538	10.343	15.5±20.7	13.07±18.42	1.18636	0.565643	Non
Rv1884c	0.556653	1.19881	45.9459	71.1538	17.0998	1.45±0.47	1.35±0.31	1.07483	0.230655	Non
Rv1886c	0.534304	1.23407	78.3784	36.5385	14.9168	1.24±0.22	1.19±0.13	1.0366	0.245271	Non
Rv1887	0.566008	1.1367	59.4595	63.4615	22.921	1.2±0.17	1.17±0.14	1.02906	0.302981	Non
Rv1891	0.586279	3.33043	62.1622	61.5385	23.7006	6.5±11.25	4.08±2.52	1.59174	0.143559	Non
Rv1899c	0.627859	2.71635	81.0811	48.0769	29.158	3.36±2.56	2.2±0.65	1.52644	0.0029909	Up
Rv1906c	0.532744	2.69314	100	19.2308	19.2308	2.23±1.36	1.76±0.35	1.26496	0.0222805	Up
Rv1908c	0.516112	1.12261	70.2703	46.1538	16.4241	1.24±0.31	1.22±0.26	1.0235	0.642447	Non
Rv1910c	0.544699	1.60982	91.8919	26.9231	18.815	1.5±0.49	1.37±0.19	1.09899	0.077838	Non
Rv1911c	0.596154	2.19514	89.1892	38.4615	27.6507	2.3±1.27	1.84±0.47	1.25156	0.0201434	Up
Rv1926c	0.570166	3.738	94.5946	25	19.5946	3.35±2.88	2.45±0.75	1.36785	0.0367503	Up
Rv1932	0.533264	4.61989	64.8649	55.7692	20.6341	7.12±6.95	5.9±4.79	1.20651	0.33592	Non
Rv1980c	0.607069	2.41653	83.7838	46.1538	29.9376	2.67±1.75	2.07±0.46	1.28779	0.0237267	Up
Rv1984c	0.530665	1.10139	32.4324	78.8462	11.2786	1.22±0.22	1.19±0.2	1.02046	0.596646	Non
Rv2006	0.589397	2.04128	75.6757	48.0769	23.7526	2.47±1.62	1.96±0.67	1.25984	0.0475258	Up
Rv2060	0.557692	1.29123	72.973	44.2308	17.2037	1.37±0.36	1.26±0.15	1.08418	0.0661761	Non
Rv2068c	0.56185	1.60066	86.4865	32.6923	19.1788	1.59±0.61	1.45±0.36	1.0964	0.181139	Non
Rv2074	0.567048	1.14165	51.3514	69.2308	20.5821	1.27±0.29	1.19±0.14	1.06845	0.086634	Non
Rv2080	0.569127	1.17002	70.2703	50	20.2703	1.22±0.23	1.17±0.14	1.04644	0.177055	Non
Rv2110c	0.531705	1.09454	43.2432	71.1538	14.3971	1.16±0.15	1.16±0.16	1.0081	0.782806	Non
Rv2140c	0.527027	2.32672	59.4595	51.9231	11.3825	3.17±3.6	2.6±1.49	1.21538	0.321309	Non
Rv2190c	0.558212	1.33956	64.8649	57.6923	22.5572	1.52±0.52	1.4±0.28	1.08644	0.166243	Non
Rv2192c	0.614345	1.26684	91.8919	36.5385	28.4304	1.23±0.18	1.18±0.14	1.0477	0.107918	Non
Rv2200c	0.54262	1.30104	72.973	46.1538	19.1268	1.36±0.35	1.33±0.38	1.02783	0.647184	Non
Rv2201	0.494283	1.37071	94.5946	17.3077	11.9023	1.23±0.31	1.2±0.23	1.02664	0.585812	Non
Rv2220	0.492723	1.18231	67.5676	46.1538	13.7214	1.2±0.2	1.2±0.26	0.998097	0.96451	Non
Rv2224c	0.567048	1.49022	43.2432	73.0769	16.3202	2.1±1.19	1.75±0.49	1.19883	0.0651053	Non
Rv2241	0.534823	2.52914	56.7568	55.7692	12.526	5.11±8.6	3.57±2.67	1.42829	0.237378	Non
Rv2251	0.64605	1.11716	62.1622	63.4615	25.6237	1.26±0.34	1.12±0.09	1.12524	0.00755067	Non
Rv2253	0.581601	1.1102	45.9459	73.0769	19.0229	1.22±0.2	1.17±0.13	1.04718	0.126643	Non
Rv2299c	0.527547	3.69004	64.8649	53.8462	18.711	6.15±5.91	6.47±8.12	0.95066	0.841213	Non
Rv2301	0.567568	1.85484	81.0811	38.4615	19.5426	1.91±1.03	1.66±0.46	1.1539	0.122325	Non
Rv2314c	0.597193	1.22158	81.0811	38.4615	19.5426	1.24±0.2	1.17±0.09	1.06232	0.0292356	Non
Rv2334	0.535863	4.77321	86.4865	26.9231	13.4096	4.19±3.51	5.54±10.5	0.756037	0.461348	Non
Rv2346c	0.626299	1.75804	83.7838	46.1538	29.9376	2.05±1.13	1.53±0.3	1.3397	0.00278436	Up
Rv2376c	0.572245	1.28508	56.7568	63.4615	20.2183	1.41±0.32	1.33±0.19	1.06326	0.128885	Non
Rv2401	0.585239	1.82549	83.7838	36.5385	20.3222	1.92±1.02	1.57±0.35	1.21824	0.0295424	Up
Rv2430c	0.567048	1.58707	100	25	25	1.56±1.02	1.26±0.14	1.23687	0.0433095	Up
Rv2431c	0.534304	1.28788	72.973	42.3077	15.2807	1.36±0.39	1.26±0.22	1.08301	0.118916	Non
Rv2445c	0.56341	3.66337	62.1622	63.4615	25.6237	7.84±8.54	5.76±5.57	1.36024	0.174092	Non
Rv2450c	0.539501	1.22144	67.5676	48.0769	15.6445	1.26±0.2	1.22±0.13	1.03283	0.259322	Non
Rv2465c	0.534304	2.44195	54.0541	61.5385	15.5925	4.01±3.69	3.58±2.77	1.12232	0.529433	Non
Rv2469c	0.505198	1.32758	64.8649	46.1538	11.0187	1.45±0.32	1.41±0.25	1.02844	0.511932	Non
Rv2544	0.564449	1.20035	62.1622	55.7692	17.9314	1.28±0.25	1.22±0.17	1.04793	0.195118	Non
Rv2563	0.608628	1.47418	72.973	55.7692	28.7422	1.61±0.57	1.44±0.32	1.12092	0.0729326	Non
Rv2575	0.598233	1.65685	40.5405	80.7692	21.3098	2.41±1.34	2.01±0.69	1.19925	0.0731896	Non
Rv2576c	0.5842	8.06993	89.1892	34.6154	23.8046	8.95±8.27	6.97±10.3	1.28448	0.341709	Non
Rv2585c	0.592516	1.10505	40.5405	78.8462	19.3867	1.2±0.13	1.16±0.09	1.03507	0.0974483	Non
Rv2631	0.510915	1.03077	18.9189	90.3846	9.30353	1.24±0.24	1.23±0.24	1.00369	0.930483	Non
Rv2668	0.5421	4.25713	56.7568	57.6923	14.4491	11.37±25.08	7.19±13.12	1.58029	0.315961	Non
Rv2672	0.56237	1.25994	51.3514	65.3846	16.736	1.5±0.57	1.34±0.22	1.12525	0.0585947	Non
Rv2693c	0.532744	1.31247	91.8919	28.8462	20.738	1.28±0.2	1.23±0.12	1.03736	0.193961	Non
Rv2721c	0.503119	1.22356	78.3784	34.6154	12.9938	1.24±0.32	1.19±0.23	1.03902	0.433934	Non
Rv2766c	0.476611	1.15773	51.3514	57.6923	9.04366	1.22±0.2	1.22±0.18	1.0022	0.948514	Non
Rv2799	0.486486	1.14634	89.1892	19.2308	8.41996	1.42±0.34	1.36±0.27	1.03909	0.417798	Non
Rv2823c	0.488046	1.81022	81.0811	26.9231	8.00416	3.55±4.2	2.59±1.14	1.37063	0.125876	Non
Rv2831	0.60447	1.53376	75.6757	53.8462	29.5218	1.75±0.72	1.49±0.27	1.1737	0.0219637	Non
Rv2848c	0.527547	1.30182	62.1622	53.8462	16.0083	1.44±0.41	1.35±0.2	1.0666	0.18307	Non
Rv2873	0.586798	1.84214	97.2973	26.9231	24.2204	2.24±3.75	1.45±0.26	1.54863	0.137715	Non
Rv2874	0.597193	2.0794	72.973	53.8462	26.8191	2.55±1.48	2.02±0.6	1.26518	0.023239	Up
Rv2875	0.614345	1.17518	67.5676	65.3846	32.9522	1.34±0.45	1.19±0.14	1.1237	0.0312089	Non
Rv2878c	0.597713	2.19661	54.0541	73.0769	27.131	3.56±2.97	2.73±1.41	1.30188	0.0879873	Non
Rv2905	0.505198	1.32677	91.8919	21.1538	13.0457	1.23±0.19	1.22±0.18	1.01074	0.745486	Non
Rv2911	0.568087	1.78999	78.3784	38.4615	16.8399	2.07±1.15	1.66±0.39	1.24922	0.0198111	Up
Rv2945c	0.567568	2.31552	94.5946	28.8462	23.4407	2.28±1.4	1.71±0.49	1.32716	0.0103022	Up
Rv2994	0.591996	1.12988	75.6757	44.2308	19.9064	1.13±0.1	1.1±0.09	1.02627	0.155518	Non
Rv3004	0.558732	1.24211	78.3784	36.5385	14.9168	1.29±0.35	1.2±0.17	1.07264	0.123519	Non
Rv3006	0.550416	3.97385	97.2973	17.3077	14.605	2.62±2.09	2.1±0.86	1.24626	0.116727	Non
Rv3016	0.560291	3.21485	94.5946	32.6923	27.2869	3.12±2.4	2.27±0.56	1.37692	0.0172355	Up
Rv3031	0.488046	1.15331	59.4595	50	9.45946	1.22±0.28	1.19±0.25	1.02004	0.676076	Non
Rv3033	0.517672	9.1357	83.7838	30.7692	14.553	8.48±8.62	6.81±4.82	1.24451	0.253961	Non
Rv3036c	0.561331	1.43744	83.7838	34.6154	18.3992	1.8±0.59	1.9±0.56	0.951992	0.468309	Non
Rv3044	0.517672	1.55404	51.3514	63.4615	14.8129	2.35±2.09	1.97±0.98	1.19624	0.252324	Non
Rv3106	0.545738	5.77697	51.3514	69.2308	20.5821	12.38±11.35	15.84±21.06	0.781332	0.372988	Non
Rv3111	0.556653	2.20595	86.4865	34.6154	21.1019	2.26±1.41	1.93±0.69	1.17062	0.152307	Non
Rv3158	0.639813	1.1855	72.973	57.6923	30.6653	1.32±0.35	1.16±0.11	1.14134	0.002366	Non
Rv3193c	0.558212	1.55638	75.6757	46.1538	21.8295	1.71±0.63	1.53±0.4	1.11809	0.106019	Non
Rv3194c	0.584719	2.36884	72.973	51.9231	24.896	3.2±2.78	2.38±1.18	1.34479	0.0640812	Non
Rv3201c	0.511954	3.78958	94.5946	23.0769	17.6715	2.77±1.6	2.39±0.92	1.15848	0.166681	Non
Rv3240c	0.556653	1.60301	72.973	48.0769	21.0499	1.78±0.66	1.6±0.58	1.11476	0.172371	Non
Rv3244c	0.606029	3.29547	75.6757	48.0769	23.7526	6.68±9.52	4.49±9.37	1.48784	0.289142	Non
Rv3267	0.519231	1.16455	64.8649	48.0769	12.9418	1.19±0.21	1.18±0.25	1.00777	0.858011	Non
Rv3310	0.591476	2.05863	72.973	51.9231	24.896	2.39±1.38	1.91±0.42	1.25021	0.0233838	Up
Rv3354	0.590956	1.17837	70.2703	51.9231	22.1933	1.29±0.35	1.18±0.15	1.09054	0.0579	Non
Rv3356c	0.587318	2.50295	78.3784	42.3077	20.6861	3.15±2.48	2.19±0.77	1.44165	0.0113712	Up
Rv3369	0.595114	1.37968	83.7838	44.2308	28.0146	1.4±0.38	1.28±0.21	1.1	0.0510638	Non
Rv3397c	0.558212	1.41839	91.8919	26.9231	18.815	1.36±0.32	1.27±0.17	1.07272	0.089742	Non
Rv3402c	0.527027	1.48863	81.0811	38.4615	19.5426	1.48±0.52	1.37±0.26	1.08235	0.186801	Non
Rv3418c	0.615385	1.62142	83.7838	44.2308	28.0146	2.28±2.06	1.51±0.41	1.51164	0.0120855	Up
Rv3428c	0.577443	1.31465	72.973	51.9231	24.896	1.43±0.45	1.32±0.23	1.08822	0.120569	Non
Rv3484	0.49896	1.15364	67.5676	50	17.5676	1.2±0.24	1.19±0.26	1.0085	0.852718	Non
Rv3485c	0.600312	1.56665	48.6486	73.0769	21.7256	2.3±1.35	1.79±0.51	1.28202	0.0174144	Up
Rv3491	0.561331	1.43211	48.6486	67.3077	15.9563	1.76±0.76	1.53±0.28	1.15082	0.0526242	Non
Rv3495c	0.550416	1.31819	37.8378	76.9231	14.7609	1.63±0.56	1.59±0.7	1.02221	0.801635	Non
Rv3509c	0.511954	1.39821	32.4324	80.7692	13.2017	2.53±2.99	2.89±2.64	0.876907	0.559702	Non
Rv3572	0.54262	3.60681	89.1892	30.7692	19.9584	3.45±2.87	2.73±0.74	1.26462	0.0917069	Non
Rv3584	0.530665	1.62142	78.3784	36.5385	14.9168	1.74±0.77	1.52±0.24	1.14707	0.0569714	Non
Rv3587c	0.423597	1.21877	91.8919	15.3846	7.27651	1.85±1.18	1.47±0.28	1.25589	0.0317408	Up
Rv3627c	0.515593	1.70441	37.8378	71.1538	8.99168	1.75±1.02	1.66±0.48	1.05367	0.58617	Non
Rv3629c	0.596154	1.13932	67.5676	55.7692	23.3368	1.18±0.17	1.13±0.11	1.04377	0.0981584	Non
Rv3668c	0.510395	2.24671	91.8919	19.2308	11.1227	1.8±0.63	1.71±0.39	1.05556	0.389521	Non
Rv3671c	0.56185	1.1883	54.0541	65.3846	19.4387	1.3±0.28	1.24±0.16	1.04586	0.224379	Non
Rv3682	0.564449	1.07091	45.9459	71.1538	17.0998	1.13±0.1	1.1±0.08	1.01984	0.240951	Non
Rv3693	0.560811	1.24048	59.4595	57.6923	17.1518	1.34±0.29	1.27±0.18	1.04982	0.211511	Non
Rv3705c	0.552495	1.74292	94.5946	25	19.5946	1.59±0.49	1.45±0.23	1.10174	0.0634938	Non
Rv3710	0.515073	2.73191	35.1351	84.6154	19.7505	5.01±3.14	9.46±15.48	0.529374	0.0969257	Non
Rv3722c	0.538462	1.75976	86.4865	26.9231	13.4096	1.64±0.57	1.53±0.43	1.06795	0.334972	Non
Rv3725	0.56237	1.4219	91.8919	26.9231	18.815	1.34±0.27	1.26±0.15	1.06522	0.071076	Non
Rv3759c	0.582121	2.48978	91.8919	32.6923	24.5842	2.24±1.12	1.81±0.41	1.24005	0.0135965	Up
Rv3760	0.578482	1.64712	97.2973	23.0769	20.3742	1.54±0.83	1.28±0.26	1.21005	0.0339713	Up
Rv3804c	0.62422	2.67905	62.1622	61.5385	23.7006	4.15±3.89	2.81±1.09	1.47718	0.0229346	Up
Rv3835	0.532744	23.6632	48.6486	61.5385	10.1871	56.13±67.67	49.02±51.21	1.14512	0.578459	Non
Rv3841	0.590437	23.9101	75.6757	46.1538	21.8295	31.96±42.56	19.9±23.43	1.60597	0.0942799	Non
Rv3846	0.568087	1.92598	86.4865	34.6154	21.1019	1.89±0.76	1.65±0.32	1.14669	0.0462041	Non
Rv3849	0.533784	1.97033	54.0541	67.3077	21.3617	3.65±4.04	2.96±2.22	1.23128	0.313332	Non
Rv3872	0.595634	1.7673	67.5676	59.6154	27.183	2.87±2.85	2.03±1.09	1.4138	0.0599761	Non
Rv3874	0.651247	1.46733	70.2703	61.5385	31.8087	2.27±2.72	1.47±0.46	1.54538	0.0437642	Up
Rv3875	0.593035	1.49627	97.2973	32.6923	29.9896	1.7±2.05	1.28±0.24	1.32728	0.153164	Non
Rv3899c	0.563929	1.70031	45.9459	71.1538	17.0998	5.19±9.1	2.91±2.81	1.78187	0.0985056	Non
Rv3914	0.579522	1.79302	86.4865	32.6923	19.1788	1.77±0.81	1.48±0.35	1.19865	0.0248193	Non
Rv3917c	0.553534	1.30079	94.5946	28.8462	23.4407	1.24±0.22	1.18±0.15	1.04514	0.180919	Non

## Sheet: Table S2
Table S2. Anti-IgG profiles in the ATB-vs-HC comparison
	Candidate biomarker proteins
Up = level higher in ATB than in HC; Non = No change
Protein_ID	Cutoff	AUC	Discriminant ability	Specificity	Sensitivity	ATB(Mean±SEM)	HC(Mean±SEM)	Ratio	P-value	Class
Rv0934	1.5156	0.787749	51.9231	100	51.9231	1.52±0.79	1.25±0.12	2.74242	0.000415666	Up
Rv1860	87.6006	0.637464	26.9231	100	26.9231	87.6±0.64	10.46±19.15	3.39257	0.00161312	Up
Rv1827	19.7696	0.56339	13.4615	100	13.4615	19.77±0.56	12.09±18.65	3.37052	0.0289448	Up
Rv3881c	2.87601	0.611111	27.0655	96.2963	30.7692	2.88±0.61	3.13±3.35	6.55132	0.00484392	Up
Rv3682	1.12602	0.701567	42.3077	100	42.3077	1.13±0.7	1.42±1.07	1.05444	0.000216324	Non
Rv2200c	1.35834	0.673077	34.6154	100	34.6154	1.36±0.67	1.13±0.1	1.13839	0.00275303	Non
Rv0982	1.88701	0.659544	32.6923	100	32.6923	1.89±0.66	1.32±0.2	1.32443	0.00156397	Up
Rv1899c	3.59859	0.635328	26.9231	100	26.9231	3.6±0.64	1.82±0.64	1.53189	0.00344961	Up
Rv2430c	1.58339	0.593305	25	100	25	1.58±0.59	1.73±0.69	1.24184	0.0412414	Up
Rv0462	2.07882	0.519943	19.2308	100	19.2308	2.08±0.52	2.56±1.87	1.47703	0.125958	Non
Rv1869c	3.75636	0.532051	19.2308	100	19.2308	3.76±0.53	3.07±1.61	1.45879	0.0289508	Up
Rv1906c	2.82787	0.499288	19.2308	100	19.2308	2.83±0.5	2.07±0.54	1.18844	0.0962397	Non
Rv2848c	1.6036	0.531339	15.3846	100	15.3846	1.6±0.53	1.6±0.43	1.09322	0.0530582	Non
Rv3194c	4.34786	0.561254	15.3846	100	15.3846	4.35±0.56	1.84±0.8	1.35302	0.0526177	Non
Rv0040c	5.99275	0.542023	13.4615	100	13.4615	5.99±0.54	2.64±1.09	1.32589	0.0999471	Non
Rv0631c	1.6153	0.749288	44.3732	96.2963	48.0769	1.62±0.75	2.11±1.19	1.69219	0.0175329	Up
Rv2905	1.20947	0.665242	42.4501	96.2963	46.1538	1.21±0.67	1.22±0.16	1.08091	0.00466047	Non
Rv2080	1.21542	0.633903	32.8348	96.2963	36.5385	1.22±0.63	1.14±0.09	1.07551	0.0242671	Non
Rv0453	1.31063	0.62963	28.9886	96.2963	32.6923	1.31±0.63	1.15±0.12	1.10511	0.0139842	Non
Rv2450c	1.28157	0.660969	27.0655	96.2963	30.7692	1.28±0.66	1.17±0.1	1.08266	0.00293557	Non
Rv0192	1.49009	0.567664	23.2194	96.2963	26.9231	1.49±0.57	1.2±0.12	1.13333	0.0220854	Non
Rv0291	1.89533	0.532764	21.2963	96.2963	25	1.9±0.53	1.4±0.23	1.18698	0.0287237	Non
Rv1910c	1.61598	0.582621	21.2963	96.2963	25	1.62±0.58	1.44±0.21	1.13471	0.0191667	Non
Rv1477	1.26047	0.487892	19.3732	96.2963	23.0769	1.26±0.49	1.44±0.27	1.08551	0.164248	Non
Rv1891	2.13909	0.513533	17.4501	96.2963	21.1538	2.14±0.51	3.2±2.52	1.34553	0.318984	Non
Rv1077	1.16483	0.482906	9.75783	96.2963	13.4615	1.16±0.48	3.26±2.63	0.965454	0.829913	Non
Rv2445c	1.36485	0.462251	5.91168	96.2963	9.61538	1.36±0.46	3.81±4.1	1.31886	0.21678	Non
Rv3158	1.17061	0.748575	52.208	92.5926	59.6154	1.17±0.75	3.52±4.16	1.19719	5.54e-05	Non
Rv0455c	1.17699	0.719373	50.2849	92.5926	57.6923	1.18±0.72	1.11±0.06	1.17115	0.00918753	Non
Rv3629c	1.154	0.73433	46.4387	92.5926	53.8462	1.15±0.73	1.1±0.06	1.09196	0.000268483	Non
Rv2875	1.24969	0.67094	40.6695	92.5926	48.0769	1.25±0.67	1.12±0.08	1.1527	0.00822865	Non
Rv0219	1.23426	0.666667	36.8234	92.5926	44.2308	1.23±0.67	1.14±0.08	1.13782	0.00305104	Non
Rv2253	1.19978	0.678063	36.8234	92.5926	44.2308	1.2±0.68	1.13±0.09	1.08667	0.00430218	Non
Rv0363c	1.20738	0.675926	34.9003	92.5926	42.3077	1.21±0.68	1.13±0.08	1.07444	0.00373409	Non
Rv0526	1.17252	0.62963	32.9772	92.5926	40.3846	1.17±0.63	1.13±0.1	1.05938	0.0793561	Non
Rv2110c	1.16145	0.668091	31.0541	92.5926	38.4615	1.16±0.67	1.11±0.11	1.05639	0.0282711	Non
Rv1075c	1.31082	0.630342	27.208	92.5926	34.6154	1.31±0.63	1.14±0.11	1.11541	0.00665134	Non
Rv3201c	2.75315	0.55698	27.208	92.5926	34.6154	2.75±0.56	1.68±0.71	1.2769	0.0264304	Up
Rv3671c	1.28744	0.631054	27.208	92.5926	34.6154	1.29±0.63	1.68±0.71	1.0842	0.0209495	Non
Rv0996	2.1659	0.566952	23.3618	92.5926	30.7692	2.17±0.57	1.59±1.52	1.05949	0.793288	Non
Rv1926c	3.67961	0.530627	17.5926	92.5926	25	3.68±0.53	2.37±1.79	1.21511	0.222021	Non
Rv0490	1.97814	0.540598	15.6695	92.5926	23.0769	1.98±0.54	2.19±1.13	1.16054	0.106133	Non
Rv3509c	1.41821	0.519231	15.6695	92.5926	23.0769	1.42±0.52	1.87±0.68	1.19569	0.35996	Non
Rv0019c	1.42192	0.486467	9.90028	92.5926	17.3077	1.42±0.49	2.11±0.78	1.11767	0.263394	Non
Rv1911c	1.29477	0.433761	6.05413	92.5926	13.4615	1.29±0.43	2.03±0.72	1.17381	0.140544	Non
Rv2251	1.11847	0.747863	52.3504	88.8889	63.4615	1.12±0.75	1.52±0.68	1.16753	0.000537141	Non
Rv1269c	1.19878	0.675926	40.812	88.8889	51.9231	1.2±0.68	1.1±0.06	1.11793	0.00146003	Non
Rv1759c	1.1091	0.73433	40.812	88.8889	51.9231	1.11±0.73	1.1±0.06	1.0636	0.000238751	Non
Rv0172	1.1547	0.658832	38.8889	88.8889	50	1.15±0.66	1.11±0.22	1.06763	0.287941	Non
Rv2994	1.11152	0.678063	38.8889	88.8889	50	1.11±0.68	1.11±0.22	1.05357	0.000562469	Non
Rv0928	1.25086	0.658832	36.9658	88.8889	48.0769	1.25±0.66	1.13±0.11	1.109	0.00553324	Non
Rv3917c	1.18967	0.681624	36.9658	88.8889	48.0769	1.19±0.68	1.15±0.12	1.0998	0.00316592	Non
Rv0411c	1.32185	0.667379	35.0427	88.8889	46.1538	1.32±0.67	1.17±0.11	1.11138	0.000948915	Non
Rv1074c	1.2303	0.671652	35.0427	88.8889	46.1538	1.23±0.67	1.19±0.11	1.10913	0.00645235	Non
Rv1886c	1.20013	0.647436	35.0427	88.8889	46.1538	1.2±0.65	1.15±0.1	1.0849	0.00556038	Non
Rv2314c	1.18738	0.675926	35.0427	88.8889	46.1538	1.19±0.68	1.14±0.09	1.08336	0.00869828	Non
Rv0063	1.75458	0.673789	33.1197	88.8889	44.2308	1.75±0.67	1.32±0.26	1.50856	0.000324229	Up
Rv3369	1.39011	0.638889	33.1197	88.8889	44.2308	1.39±0.64	1.36±0.24	1.14355	0.00376423	Non
Rv3402c	1.45203	0.615385	27.3504	88.8889	38.4615	1.45±0.62	1.25±0.15	1.17276	0.00860709	Non
Rv0173	1.38464	0.606125	25.4274	88.8889	36.5385	1.38±0.61	1.27±0.17	1.13453	0.0265459	Non
Rv0477	1.32826	0.589744	25.4274	88.8889	36.5385	1.33±0.59	1.25±0.15	1.12607	0.0380875	Non
Rv3759c	2.45307	0.589744	23.5043	88.8889	34.6154	2.45±0.59	1.53±0.47	1.22374	0.0293038	Up
Rv3413c	5.27522	0.569801	21.5812	88.8889	32.6923	5.28±0.57	4.44±14.91	1.28007	0.673099	Non
Rv2068c	1.59945	0.555556	21.5812	88.8889	32.6923	1.6±0.56	4.26±14.94	1.08695	0.261271	Non
Rv0054	2.80313	0.579772	19.6581	88.8889	30.7692	2.8±0.58	1.82±1.01	1.76809	0.142981	Non
Rv2006	2.61342	0.529915	17.735	88.8889	28.8462	2.61±0.53	2.1±0.99	1.21562	0.0868349	Non
Rv0237	1.98113	0.512108	15.812	88.8889	26.9231	1.98±0.51	1.87±0.49	1.10924	0.207525	Non
Rv2721c	1.13452	0.658832	39.0313	85.1852	53.8462	1.13±0.66	1.42±0.42	1.09254	0.124458	Non
Rv0283	1.15423	0.634615	37.1083	85.1852	51.9231	1.15±0.63	1.14±0.25	1.06487	0.229968	Non
Rv1984c	1.16551	0.695869	37.1083	85.1852	51.9231	1.17±0.7	1.14±0.21	1.07574	0.0481102	Non
Rv3484	1.14879	0.653134	37.1083	85.1852	51.9231	1.15±0.65	1.13±0.2	1.0619	0.237875	Non
Rv2431c	1.25928	0.654558	35.1852	85.1852	50	1.26±0.65	1.17±0.24	1.13019	0.0273143	Non
Rv0674	1.36793	0.666667	31.339	85.1852	46.1538	1.37±0.67	1.23±0.2	1.14722	0.00670955	Non
Rv1415	2.43996	0.589744	29.416	85.1852	44.2308	2.44±0.59	1.66±0.57	2.08641	0.185357	Non
Rv0732	1.36594	0.578348	25.5698	85.1852	40.3846	1.37±0.58	1.69±0.55	1.09604	0.042021	Non
Rv1382	1.50503	0.635328	25.5698	85.1852	40.3846	1.51±0.64	1.33±0.18	1.26153	0.0254888	Up
Rv1908c	1.17925	0.60114	25.5698	85.1852	40.3846	1.18±0.6	1.27±0.27	1.06552	0.274113	Non
Rv2563	1.56798	0.631054	25.5698	85.1852	40.3846	1.57±0.63	1.28±0.26	1.15983	0.0138484	Non
Rv3016	3.09896	0.556268	19.8006	85.1852	34.6154	3.1±0.56	1.93±0.98	1.26829	0.105738	Non
Rv1876	12.6533	0.55698	17.8775	85.1852	32.6923	12.65±0.56	5.29±5.33	1.91053	0.0219781	Up
Rv1098c	12.4534	0.52208	15.9544	85.1852	30.7692	12.45±0.52	9.65±11.19	1.33606	0.40085	Non
Rv1158c	1.12292	0.672365	39.1738	81.4815	57.6923	1.12±0.67	6.14±11.34	1.08138	0.0402765	Non
Rv2585c	1.14026	0.722222	39.1738	81.4815	57.6923	1.14±0.72	1.11±0.11	1.07482	0.000223278	Non
Rv0211	1.12885	0.618234	37.2507	81.4815	55.7692	1.13±0.62	1.12±0.18	1.07285	0.220473	Non
Rv1186c	1.32727	0.680199	37.2507	81.4815	55.7692	1.33±0.68	1.21±0.22	1.14865	0.00275546	Non
Rv2201	1.13086	0.659544	37.2507	81.4815	55.7692	1.13±0.66	1.21±0.21	1.08617	0.122415	Non
Rv2220	1.13072	0.660969	37.2507	81.4815	55.7692	1.13±0.66	1.13±0.25	1.05488	0.29645	Non
Rv3193c	1.49492	0.618946	37.2507	81.4815	55.7692	1.49±0.62	1.29±0.31	1.1848	0.0109667	Non
Rv3875	1.2637	0.649573	37.2507	81.4815	55.7692	1.26±0.65	1.34±0.25	1.37525	0.113834	Non
Rv0402c	1.21113	0.639601	35.3276	81.4815	53.8462	1.21±0.64	1.21±0.16	1.0769	0.0255096	Non
Rv0583c	1.3058	0.657407	33.4046	81.4815	51.9231	1.31±0.66	1.22±0.19	1.26674	0.0743376	Non
Rv1197	1.30281	0.646724	33.4046	81.4815	51.9231	1.3±0.65	1.26±0.22	1.12324	0.0269023	Non
Rv3267	1.15024	0.619658	33.4046	81.4815	51.9231	1.15±0.62	1.2±0.23	1.04552	0.359806	Non
Rv1183	3.0187	0.58547	31.4815	81.4815	50	3.02±0.59	2.15±1.98	1.26575	0.189014	Non
Rv3240c	1.58448	0.628917	31.4815	81.4815	50	1.58±0.63	2.32±1.91	1.19815	0.0104109	Non
Rv1437	1.6903	0.615385	27.6353	81.4815	46.1538	1.69±0.62	1.45±0.41	1.21586	0.0399363	Up
Rv2224c	1.90977	0.593305	25.7123	81.4815	44.2308	1.91±0.59	1.63±0.82	1.1428	0.315584	Non
Rv2376c	1.3642	0.631766	25.7123	81.4815	44.2308	1.36±0.63	1.56±0.77	1.10694	0.00946817	Non
Rv3841	25.1702	0.581909	21.8661	81.4815	40.3846	25.17±0.58	9.66±13.46	1.77094	0.0396297	Up
MT1488	1.83741	0.540598	19.943	81.4815	38.4615	1.84±0.54	9.86±13.34	1.13876	0.142328	Non
Rv1161	1.75805	0.580484	19.943	81.4815	38.4615	1.76±0.58	1.64±0.36	1.21242	0.0204435	Up
Rv3572	2.29394	0.517094	18.0199	81.4815	36.5385	2.29±0.52	2.3±1	1.1473	0.32216	Non
Rv3846	1.91983	0.555556	16.0969	81.4815	34.6154	1.92±0.56	2.36±1	1.09965	0.24121	Non
Rv2236c	1.2014	0.710114	41.2393	77.7778	63.4615	1.2±0.71	1.47±0.46	4.24093	0.0204909	Up
Rv0066	1.11719	0.668091	37.3932	77.7778	59.6154	1.12±0.67	1.17±0.23	1.08822	0.141399	Non
Rv0559c	1.2306	0.691595	37.3932	77.7778	59.6154	1.23±0.69	1.14±0.2	1.17079	0.00102652	Non
Rv1352	1.336	0.637464	37.3932	77.7778	59.6154	1.34±0.64	1.22±0.17	1.17724	0.00728177	Non
Rv1166	1.12217	0.632479	35.4701	77.7778	57.6923	1.12±0.63	1.22±0.27	1.08342	0.227642	Non
Rv1812c	1.53615	0.633903	33.547	77.7778	55.7692	1.54±0.63	1.33±0.38	1.28151	0.00217306	Up
Rv3031	1.13142	0.626781	33.547	77.7778	55.7692	1.13±0.63	1.32±0.35	1.06984	0.228893	Non
Rv0015c	1.36395	0.632479	31.6239	77.7778	53.8462	1.36±0.63	1.23±0.23	1.1392	0.0163032	Non
Rv3428c	1.3107	0.641026	29.7009	77.7778	51.9231	1.31±0.64	1.29±0.14	1.1452	0.00906979	Non
Rv1845c	1.19707	0.610399	27.7778	77.7778	50	1.2±0.61	1.21±0.11	1.06956	0.0143863	Non
Rv2766c	1.18451	0.594729	27.7778	77.7778	50	1.18±0.59	1.17±0.11	1.04686	0.158207	Non
Rv0075	1.41118	0.590456	25.8547	77.7778	48.0769	1.41±0.59	1.26±0.17	1.12305	0.0367712	Non
Rv0501	1.30527	0.613248	25.8547	77.7778	48.0769	1.31±0.61	1.3±0.15	1.13246	0.0239019	Non
Rv2301	1.63586	0.581909	25.8547	77.7778	48.0769	1.64±0.58	1.44±0.39	1.16342	0.117246	Non
Rv2576c	6.63344	0.581197	25.8547	77.7778	48.0769	6.63±0.58	4.17±4.74	1.33808	0.162545	Non
Rv1050	1.3572	0.587607	23.9316	77.7778	46.1538	1.36±0.59	4±4.82	1.10607	0.0249388	Non
Rv1448c	1.32482	0.597578	23.9316	77.7778	46.1538	1.32±0.6	1.38±0.7	1.07608	0.635958	Non
Rv0506	1.94544	0.580484	20.0855	77.7778	42.3077	1.95±0.58	1.59±0.77	1.25902	0.0504373	Non
Rv2874	2.40395	0.529202	16.2393	77.7778	38.4615	2.4±0.53	1.97±0.68	1.15496	0.190324	Non
Rv3835	53.0233	0.541311	16.2393	77.7778	38.4615	53.02±0.54	25.95±55.57	1.12977	0.703644	Non
Rv0787	2.24769	0.522792	14.3162	77.7778	36.5385	2.25±0.52	25.94±55.58	1.32738	0.245093	Non
Rv1784	2.19068	0.507123	12.3932	77.7778	34.6154	2.19±0.51	2.18±1.19	1.0743	0.613461	Non
Rv1810	1.16679	0.711538	43.3048	74.0741	69.2308	1.17±0.71	1.66±1.03	1.16346	0.000997633	Non
Rv3354	1.12264	0.722222	41.3818	74.0741	67.3077	1.12±0.72	1.13±0.09	1.15908	0.00113966	Non
Rv0125	1.16048	0.673789	37.5356	74.0741	63.4615	1.16±0.67	1.14±0.13	1.11859	0.0177889	Non
Rv2672	1.29054	0.63604	35.6125	74.0741	61.5385	1.29±0.64	1.23±0.19	1.16226	0.0194672	Non
Rv3004	1.15684	0.636752	35.6125	74.0741	61.5385	1.16±0.64	1.23±0.17	1.11366	0.0167661	Non
Rv2192c	1.15753	0.674501	33.6895	74.0741	59.6154	1.16±0.67	1.15±0.1	1.07898	0.00263952	Non
Rv3397c	1.2532	0.663105	31.7664	74.0741	57.6923	1.25±0.66	1.17±0.11	1.12657	0.00400314	Non
Rv0062	1.42355	0.582621	29.8433	74.0741	55.7692	1.42±0.58	1.32±0.25	1.09777	0.139535	Non
Rv2060	1.23881	0.639601	27.9202	74.0741	53.8462	1.24±0.64	1.32±0.24	1.13003	0.00506816	Non
Rv0116c	1.70954	0.547721	25.9972	74.0741	51.9231	1.71±0.55	1.49±0.44	1.14299	0.132213	Non
Rv0129c	1.46309	0.622507	25.9972	74.0741	51.9231	1.46±0.62	1.61±0.45	1.1738	0.042709	Non
Rv2873	1.46431	0.593305	25.9972	74.0741	51.9231	1.46±0.59	1.47±0.38	1.50504	0.162518	Non
Rv2693c	1.22516	0.606838	24.0741	74.0741	50	1.23±0.61	1.34±0.33	1.07088	0.0113065	Non
Rv0244c	2.62075	0.580484	22.151	74.0741	48.0769	2.62±0.58	1.8±0.98	1.27847	0.055728	Non
Rv1198	1.73635	0.603989	22.151	74.0741	48.0769	1.74±0.6	2.01±0.92	1.27143	0.0235502	Up
Rv2469c	1.37668	0.574786	22.151	74.0741	48.0769	1.38±0.57	1.49±0.35	1.06768	0.114998	Non
Rv2401	1.70218	0.604701	20.2279	74.0741	46.1538	1.7±0.6	1.48±0.43	1.19085	0.0905808	Non
Rv1371	1.6419	0.556268	18.3048	74.0741	44.2308	1.64±0.56	1.59±0.42	1.10448	0.0727021	Non
Rv1804c	1.41269	0.601852	18.3048	74.0741	44.2308	1.41±0.6	1.46±0.27	1.20804	0.0370167	Up
Rv2140c	2.73082	0.502137	10.6125	74.0741	36.5385	2.73±0.5	2.01±1.15	1.19111	0.371986	Non
Rv0884c	1.14011	0.730769	39.6011	70.3704	69.2308	1.14±0.73	1.89±1.2	1.11579	0.000445262	Non
Rv2074	1.14758	0.68661	39.6011	70.3704	69.2308	1.15±0.69	1.12±0.08	1.11928	0.00354515	Non
Rv2831	1.42397	0.640313	37.6781	70.3704	67.3077	1.42±0.64	1.3±0.28	1.19597	0.0162186	Non
Rv0170	1.15066	0.680199	35.755	70.3704	65.3846	1.15±0.68	1.3±0.27	1.10408	0.00491834	Non
Rv0876c	1.19518	0.66453	33.8319	70.3704	63.4615	1.2±0.66	1.15±0.08	1.10089	0.00764917	Non
Rv0436c	1.23858	0.633903	31.9088	70.3704	61.5385	1.24±0.63	1.21±0.15	1.12069	0.0221837	Non
Rv3760	1.22192	0.635328	31.9088	70.3704	61.5385	1.22±0.64	1.26±0.27	1.21699	0.0427161	Up
Rv3874	1.47518	0.645299	31.9088	70.3704	61.5385	1.48±0.65	1.41±0.55	1.45971	0.0802767	Non
Rv0677c	1.42293	0.644587	29.9858	70.3704	59.6154	1.42±0.64	1.48±0.5	1.21723	0.0138229	Up
Rv1174c	1.30216	0.652422	29.9858	70.3704	59.6154	1.3±0.65	1.34±0.21	1.22026	0.00493527	Up
Rv1833c	1.43098	0.609687	28.0627	70.3704	57.6923	1.43±0.61	1.37±0.28	1.27398	0.0194445	Up
Rv2823c	2.23669	0.564103	28.0627	70.3704	57.6923	2.24±0.56	1.98±0.96	1.42432	0.0966644	Non
Rv2945c	1.68882	0.617521	26.1396	70.3704	55.7692	1.69±0.62	2.07±0.95	1.37258	0.0065032	Up
Rv1252c	1.73284	0.584758	24.2165	70.3704	53.8462	1.73±0.58	1.7±0.59	1.15295	0.169374	Non
Rv1980c	2.17483	0.565527	24.2165	70.3704	53.8462	2.17±0.57	2.04±0.91	1.14977	0.275855	Non
Rv2911	1.63624	0.584758	24.2165	70.3704	53.8462	1.64±0.58	1.99±0.85	1.25215	0.0244645	Up
Rv2241	2.76171	0.564103	22.2934	70.3704	51.9231	2.76±0.56	2.4±1.92	1.62417	0.135212	Non
Rv3033	5.68678	0.556268	22.2934	70.3704	51.9231	5.69±0.56	4.71±4.43	1.34908	0.173178	Non
Rv0242c	3.7915	0.570513	20.3704	70.3704	50	3.79±0.57	5.41±5	1.39889	0.225263	Non
Rv1475c	2.80307	0.570513	20.3704	70.3704	50	2.8±0.57	3.66±3.42	1.52063	0.0447843	Up
mt0066.1	1.6182	0.532051	18.4473	70.3704	48.0769	1.62±0.53	2.19±1.12	1.12878	0.12554	Non
Rv3244c	3.18458	0.556268	18.4473	70.3704	48.0769	3.18±0.56	2.67±2.32	1.78758	0.0460939	Up
Rv0309	1.6152	0.548433	16.5242	70.3704	46.1538	1.62±0.55	2.7±2.34	1.24711	0.18424	Non
Rv1270c	2.62763	0.553419	16.5242	70.3704	46.1538	2.63±0.55	2.4±2.09	2.12845	0.140382	Non
Rv0408	2.73913	0.537037	14.6011	70.3704	44.2308	2.74±0.54	3.15±2.5	1.28687	0.256305	Non
Rv1438	4.32136	0.504986	10.755	70.3704	40.3846	4.32±0.5	4.55±3.29	1.32557	0.175076	Non
Rv3111	2.08596	0.500712	10.755	70.3704	40.3846	2.09±0.5	3.99±3.2	1.11065	0.335515	Non
Rv1887	1.13751	0.643875	30.1282	66.6667	63.4615	1.14±0.64	1.59±0.63	1.06078	0.010562	Non
Rv3725	1.21021	0.648148	30.1282	66.6667	63.4615	1.21±0.65	1.17±0.1	1.10535	0.00516455	Non
Rv3418c	1.44623	0.614672	28.2051	66.6667	61.5385	1.45±0.61	1.59±1.8	1.16182	0.5795	Non
Rv0472c	1.17482	0.631054	26.2821	66.6667	59.6154	1.17±0.63	1.56±1.81	1.06273	0.0233983	Non
Rv1037	1.61717	0.567664	26.2821	66.6667	59.6154	1.62±0.57	1.45±0.47	1.19197	0.0825248	Non
Rv3310	1.88832	0.592593	26.2821	66.6667	59.6154	1.89±0.59	1.85±0.58	1.21325	0.0676647	Non
Rv3693	1.23751	0.590456	26.2821	66.6667	59.6154	1.24±0.59	1.61±0.56	1.07457	0.0497504	Non
mt3437.1	2.04071	0.588319	22.4359	66.6667	55.7692	2.04±0.59	1.66±0.6	1.28102	0.0321393	Up
Rv0265c	1.52616	0.567664	16.6667	66.6667	50	1.53±0.57	1.79±0.56	1.16923	0.0726522	Non
Rv1310	2.96257	0.509972	10.8974	66.6667	44.2308	2.96±0.51	2.64±2.79	0.942032	0.784268	Non
Rv1038c	1.22623	0.691595	37.963	62.963	75	1.23±0.69	2.51±2.84	1.13286	0.000683871	Non
Rv0287	1.18356	0.660969	34.1168	62.963	71.1538	1.18±0.66	1.23±0.14	1.11641	0.0117449	Non
Rv0446c	1.18111	0.63604	32.1937	62.963	69.2308	1.18±0.64	1.22±0.18	1.11208	0.0429748	Non
Rv2544	1.17212	0.660256	32.1937	62.963	69.2308	1.17±0.66	1.2±0.17	1.0936	0.0107156	Non
Rv1436	1.12017	0.655983	28.3476	62.963	65.3846	1.12±0.66	1.14±0.1	1.06346	0.00375899	Non
Rv1837c	1.29126	0.596154	26.4245	62.963	63.4615	1.29±0.6	1.3±0.45	1.09535	0.33823	Non
Rv2799	1.27424	0.608262	24.5014	62.963	61.5385	1.27±0.61	1.39±0.45	1.09198	0.0669098	Non
Rv1498a	2.94561	0.584758	22.5783	62.963	59.6154	2.95±0.58	2.33±1.56	1.3671	0.051015	Non
Rv2668	5.49144	0.558405	22.5783	62.963	59.6154	5.49±0.56	5.82±5.86	1.37244	0.41929	Non
Rv2575	1.93926	0.549145	20.6553	62.963	57.6923	1.94±0.55	5.16±6.07	1.18316	0.0876191	Non
Rv1793	1.76966	0.559829	18.7322	62.963	55.7692	1.77±0.56	1.91±0.54	1.2373	0.0591948	Non
Rv2631	1.19771	0.529202	12.963	62.963	50	1.2±0.53	1.49±0.47	1.03523	0.345444	Non
Rv0999	2.44541	0.618946	32.3362	59.2593	73.0769	2.45±0.62	2.05±1.28	1.56249	0.0161768	Up
Rv0012	1.28837	0.618946	28.49	59.2593	69.2308	1.29±0.62	2.13±1.23	1.18042	0.0187618	Non
Rv1815	1.85553	0.555556	20.7977	59.2593	61.5385	1.86±0.56	1.78±0.85	1.15269	0.314977	Non
Rv0835	1.46072	0.507835	16.9516	59.2593	57.6923	1.46±0.51	1.87±0.81	1.03997	0.459699	Non
Rv1884c	1.27317	0.554131	15.0285	59.2593	55.7692	1.27±0.55	1.45±0.31	1.0753	0.25458	Non
Rv3248c	7.7446	0.491453	13.1054	59.2593	53.8462	7.74±0.49	7.83±17.23	1.46259	0.321018	Non
Rv3627c	1.44306	0.527778	13.1054	59.2593	53.8462	1.44±0.53	7.97±17.18	1.07737	0.484949	Non
Rv0203	1.70103	0.474359	9.25926	59.2593	50	1.7±0.47	1.8±0.67	1.16152	0.208225	Non
Rv0838	2.14675	0.674501	38.2479	55.5556	82.6923	2.15±0.67	2.34±1.15	1.87887	0.00718302	Up
Rv3705c	1.33723	0.613248	30.5556	55.5556	75	1.34±0.61	2.06±1.17	1.12964	0.0296624	Non
Rv0680c	1.55503	0.616809	26.7094	55.5556	71.1538	1.56±0.62	1.53±0.33	1.24577	0.0128145	Up
Rv0398c	1.55929	0.588319	24.7863	55.5556	69.2308	1.56±0.59	1.66±0.36	1.24957	0.0234663	Up
Rv2346c	1.42854	0.586182	22.8632	55.5556	67.3077	1.43±0.59	1.67±0.49	1.22321	0.0625038	Non
Rv3491	1.42897	0.551282	22.8632	55.5556	67.3077	1.43±0.55	1.61±0.47	1.13742	0.0831317	Non
Rv1435c	1.45213	0.556268	20.9402	55.5556	65.3846	1.45±0.56	1.57±0.39	1.1055	0.210748	Non
Rv3668c	1.55255	0.557692	20.9402	55.5556	65.3846	1.55±0.56	1.66±0.53	1.04503	0.590408	Non
Rv0174	1.35302	0.584046	19.0171	55.5556	63.4615	1.35±0.58	1.72±0.73	1.56807	0.151925	Non
Rv3872	1.63705	0.55057	19.0171	55.5556	63.4615	1.64±0.55	2.52±3.21	0.864677	0.633789	Non
Rv1932	5.83096	0.56339	17.094	55.5556	61.5385	5.83±0.56	5.9±6.87	0.838029	0.456362	Non
Rv3495c	1.38689	0.566952	17.094	55.5556	61.5385	1.39±0.57	4.97±6.61	1.12022	0.0578716	Non
Rv2334	2.55434	0.520655	15.1709	55.5556	59.6154	2.55±0.52	3.39±6.62	0.786125	0.536717	Non
Rv3356c	1.93345	0.532051	13.2479	55.5556	57.6923	1.93±0.53	4.34±7.06	0.94056	0.824962	Non
Rv1386	2.798	0.474359	9.40171	55.5556	53.8462	2.8±0.47	3.1±3.06	1.37838	0.0874178	Non
Rv3006	1.7646	0.450142	5.55556	55.5556	50	1.76±0.45	2.44±1	1.28522	0.0862361	Non
Rv3804c	2.45503	0.608262	28.7749	51.8519	76.9231	2.46±0.61	2.6±1.53	1.3147	0.133152	Non
Rv3587c	1.32771	0.636752	26.8519	51.8519	75	1.33±0.64	2.29±1.58	1.30281	0.0152439	Up
Rv1454c	1.6568	0.589031	24.9288	51.8519	73.0769	1.66±0.59	1.78±0.88	1.31599	0.0915867	Non
mt2420	1.59541	0.575499	21.0826	51.8519	69.2308	1.6±0.58	2.01±0.94	1.14206	0.19871	Non
Rv0315	1.94959	0.568376	21.0826	51.8519	69.2308	1.95±0.57	2.15±0.93	1.22279	0.170437	Non
Rv0932c	1.33924	0.586182	21.0826	51.8519	69.2308	1.34±0.59	1.99±0.94	1.78972	0.138273	Non
Rv0002	3.10458	0.554131	15.3134	51.8519	63.4615	3.1±0.55	3.95±7.69	0.586941	0.217965	Non
Rv0563	1.26161	0.569088	15.3134	51.8519	63.4615	1.26±0.57	3.85±7.71	1.06221	0.258107	Non
Rv3106	6.54893	0.52208	13.3903	51.8519	61.5385	6.55±0.52	8.16±15.57	0.825719	0.537343	Non
Rv3485c	1.76082	0.43661	3.77493	51.8519	51.9231	1.76±0.44	8.47±15.45	1.18082	0.168607	Non
Rv3803c	1.50975	0.669516	30.8405	48.1481	82.6923	1.51±0.67	1.85±0.7	2.42073	0.0296805	Up
Rv0867c	1.70764	0.566952	23.1481	48.1481	75	1.71±0.57	2.71±3.9	0.831346	0.583569	Non
Rv2190c	1.23051	0.621083	23.1481	48.1481	75	1.23±0.62	2.5±3.95	1.13865	0.0407822	Non
Rv3722c	1.29031	0.61396	23.1481	48.1481	75	1.29±0.61	1.37±0.25	1.16627	0.0129166	Non
Rv0164	1.66214	0.5349	19.302	48.1481	71.1538	1.66±0.53	1.78±0.74	1.123	0.284794	Non
Rv1541c	1.37763	0.581197	19.302	48.1481	71.1538	1.38±0.58	1.82±0.72	1.17128	0.0403705	Non
Rv0774c	1.44486	0.582621	17.3789	48.1481	69.2308	1.44±0.58	1.6±0.44	1.21118	0.059151	Non
Rv3584	1.39865	0.554131	13.5328	48.1481	65.3846	1.4±0.55	1.61±0.44	1.1586	0.0508339	Non
Rv1729c	1.49841	0.496439	11.6097	48.1481	63.4615	1.5±0.5	1.6±0.33	1.07649	0.321676	Non
Rv3899c	2.45462	0.497151	9.68661	48.1481	61.5385	2.45±0.5	3±5.26	1.20218	0.648004	Non
Rv2299c	4.47762	0.462963	7.76353	48.1481	59.6154	4.48±0.46	4.46±5.44	1.33781	0.118546	Non
Rv0064	2.06426	0.559117	21.3675	44.4444	76.9231	2.06±0.56	4.48±3.23	3.75896	0.0482324	Up
Rv0350	2.4346	0.555556	17.5214	44.4444	73.0769	2.43±0.56	4.66±4	3.54933	0.0510413	Non
Rv2465c	4.24921	0.567664	17.5214	44.4444	73.0769	4.25±0.57	6.41±10.67	0.509569	0.187264	Non
Rv1323	1.23566	0.559117	15.5983	44.4444	71.1538	1.24±0.56	4.68±10.64	0.973084	0.81112	Non
Rv3036c	1.90479	0.497151	15.5983	44.4444	71.1538	1.9±0.5	1.69±0.83	0.948187	0.584885	Non
Rv3044	1.96272	0.498575	15.5983	44.4444	71.1538	1.96±0.5	1.91±0.72	1.23259	0.163551	Non
Rv3914	1.28427	0.562678	17.6638	40.7407	76.9231	1.28±0.56	1.74±0.61	1.12624	0.215417	Non
Rv0009	2.92213	0.527066	11.8946	40.7407	71.1538	2.92±0.53	4.6±6.37	1.14016	0.651725	Non
Rv0340	1.78044	0.545584	19.7293	37.037	82.6923	1.78±0.55	6.49±7.74	0.810515	0.510866	Non
Rv3710	2.8269	0.556268	19.7293	37.037	82.6923	2.83±0.56	5.18±5.89	0.999179	0.996252	Non
Rv2878c	2.0049	0.544872	15.8832	37.037	78.8462	2±0.54	4.17±3.4	1.06878	0.731067	Non
Rv1419	4.4554	0.500712	13.9601	37.037	76.9231	4.46±0.5	4.25±4.91	0.803836	0.475039	Non
Rv0140	1.43461	0.545584	20.0142	29.6296	90.3846	1.43±0.55	4.24±4.95	1.26216	0.365222	Non
Rv0843	1.279	0.584758	16.1681	29.6296	86.5385	1.28±0.58	2.45±2.19	1.16187	0.117222	Non
Rv0851c	1.12931	0.564815	16.3105	25.9259	90.3846	1.13±0.56	1.46±0.43	1.04168	0.426301	Non
Rv3849	6.21707	0.508547	14.3875	25.9259	88.4615	6.22±0.51	2.82±3.35	0.847722	0.517337	Non
Rv1449c	1.85147	0.489316	8.76068	22.2222	86.5385	1.85±0.49	7.48±11.45	1.00296	0.995458	Non
Rv0285	6.17705	0.499288	7.12251	14.8148	92.3077	6.18±0.5	6.95±11.36	0.9313	0.706302	Non

## Sheet: Table S3
Table S3. Signal intensities in ELISA arrays for each of the four biomarkers. [440 serum samples (the 116 samples used in the discovery phase + 324 new samples)]
	116 samples used in the discovery phase
	324 new samples
	Healthy donors
	Latent tuberculosis (LTBI)
	Active tuberculosis (ATB)
Protein	ATB_001	ATB_002	ATB_003	ATB_004	ATB_005	ATB_006	ATB_007	ATB_008	ATB_009	ATB_010	ATB_011	ATB_012	ATB_013	ATB_014	ATB_015	ATB_016	ATB_017	ATB_018	ATB_019	ATB_020	ATB_021	ATB_022	ATB_023	ATB_024	ATB_025	ATB_026	ATB_027	ATB_028	ATB_029	ATB_030	ATB_031	ATB_032	ATB_033	ATB_034	ATB_035	ATB_036	ATB_037	ATB_038	ATB_039	ATB_040	ATB_041	ATB_042	ATB_043	ATB_044	ATB_045	ATB_046	ATB_047	ATB_048	ATB_049
Rv0934	0.5509	0.9086	3.4084	0.7244	0.5686	0.45	0.4137	0.9337	0.6895	0.966	2.4261	0.3506	3.1149	3.1778	0.7762	0.8013	0.4991	1.9316	0.8739	0.8235	0.7717	0.6638	4.3106	1.48	1.5318	1.1718	0.6619	0.7682	1.4253	0.7974	1.0603	0.7449	1.0609	1.5221	0.7731	0.7167	2.4104	3.5761	0.7753	0.5402	1.1528	0.6024	0.7342	0.4657	0.9727	0.8443	0.8517	0.6793	0.6911
Rv1827	0.4371	0.5483	0.886	0.6067	0.58	0.4481	0.2762	0.8479	0.5552	0.4632	0.9008	0.2844	0.9361	0.6176	0.5898	0.6167	0.3826	0.6422	0.6296	0.6375	0.5159	0.4817	1.4963	0.7375	0.4619	0.3829	0.427	0.4793	1.1584	0.474	0.2854	0.5733	0.9087	1.0365	0.4094	0.5191	0.788	0.5182	0.6312	0.4392	1.059	0.3557	0.5744	0.3375	1.0069	0.6967	0.4743	0.5383	0.5681
Rv1860	0.7043	1.0036	3.8317	2.8526	1.0611	0.6077	0.3634	1.338	0.8523	1.7568	4.1052	0.4657	2.4212	1.0581	1.5615	1.2559	3.3733	1.0865	2.1307	1.29	1.0316	0.8699	4.3123	3.2999	0.924	0.7922	0.6662	0.8962	1.7766	0.8834	0.6272	1.2931	2.0778	3.1857	3.3108	0.8208	3.3299	1.3913	1.1753	0.754	1.6877	0.6386	1.3065	3.1429	1.6868	1.7325	0.7243	1.248	1.2617
Rv3881c	0.5218	0.7881	2.1341	0.614	0.6041	0.4115	0.9777	0.8315	1.2243	0.5693	1.2824	0.2878	3.8519	0.8101	0.9369	0.6993	2.441	0.5745	0.9007	0.711	0.5744	0.5775	1.7163	0.9026	0.6812	0.4998	0.5395	0.6864	3.5379	0.7858	0.7422	0.8687	2.8361	2.3981	0.4039	0.6725	3.5631	0.812	1.0269	0.6028	1.0268	0.4576	0.6262	0.4136	0.8766	1.544	0.6484	0.5642	0.7609
[truncated: 391 more columns]
